# Supplementary material for: Niche and Geographic Drivers Shape the Diversity and Composition of Endophytic Bacteria in Salt-Tolerant Peanut
Source: Microorganisms. 2025 Sep 26;13(10):2264. doi: 10.3390/microorganisms13102264 (PMC12566507; doi:10.3390/microorganisms13102264)
Supplement: Supplementary file 1 [file microorganisms-13-02264-s001.zip]

Archive with 1 entries (1 files):
- microorganisms-3881975-supplementary.pdf
